# Supplementary material for: Kupffer Cells and Blood Monocytes Orchestrate the Clearance of Iron–Carbohydrate Nanoparticles from Serum
Source: Int J Mol Sci. 2022 Feb 28;23(5):2666. doi: 10.3390/ijms23052666 (PMC8910242; doi:10.3390/ijms23052666)
Supplement: Supplementary file 1 [file ijms-23-02666-s001.zip]

Archive with 1 entries (1 files):
- ijms-1515219-supplementary.pdf
